# Supplementary material for: HIV transmitted/founder vaccines elicit autologous tier 2 neutralizing antibodies for the CD4 binding site
Source: PLoS One. 2017 Oct 11;12(10):e0177863. doi: 10.1371/journal.pone.0177863 (PMC5636061; doi:10.1371/journal.pone.0177863)
Supplement: S1 File — (XLSX) [file pone.0177863.s001.xlsx]

## Sheet: gp120TF ab titer
Study:	GV-M2 - binding Ab (ELISA) Data - Figures 4A and B
Assay:	ELISA to determine antibody titer against gp120-T/F
	Weeks	Timepoint
Treatment Group			T/F				D/L				D/L + gp120
Animal ID			A11R011	A11R082	A11L068	A10L002	A11R060	A11R070	A9L087	A10L018	A11R073	A10R093	A10L091	A11L072
	0	Pre	0.1	0.1	0.1	0.1	0.1	0.1	0.1	0.1	0.1	0.1	0.1	0.1
	10	DNA2 Wk2	0.1	0.38	0.1	0.1	0.22	0.1	0.1	0.1	0.44	0.1	0.1	0.12
	18	MVA1 Wk2	4.55	6.81	0.28	1.05	11.37	0.98	3.33	4.06	1.05	49	0.33	0.1
	24	MVA1 Wk8	43.23	5.54	5.8	1.14	3.84	10.36	4.79	4.7	12.31	7.27	8.16	4.12
	26	MVA2 Wk2	755	406.05	232.35	156.99	257.63	149.83	295.46	124.7	1038.73	1254.4	4209.29	1827.07
	40	MVA2 Wk16	28.28	32.03	17.82	38.15	52.53	12.25	19.52	2.89	36.86	31.65	59	42.09
	42	MVA3 Wk2	444.4	254.64	100.52	130.74	318.01	465.01	953.21	330.47	2782.5	10605.5	37182.9	4772.21
	56	MVA3 Wk16	45.45	93.86	8.21	50.51	10.87	13.93	68.82	14.66	275.88	468.46	173.04	357.78
	58	MVA4 Wk2	2391.75	1539.75	3119.39	1574.46	2300.53	3474.39	5539.42	7078.38	1371.41	1144.18	1827.07	2864.96
Values are serum IgG in μg/mL, normalized to a monkey IgG standard curve
