# Supplementary material for: HIV transmitted/founder vaccines elicit autologous tier 2 neutralizing antibodies for the CD4 binding site
Source: PLoS One. 2017 Oct 11;12(10):e0177863. doi: 10.1371/journal.pone.0177863 (PMC5636061; doi:10.1371/journal.pone.0177863)
Supplement: S2 File — (XLSX) [file pone.0177863.s002.xlsx]

## Sheet: Sheet1
Study: GV-M2 - PAVEG 1232 Neutralization Data - Figure 4B and data not shown
Assays: Neutralization assays in TZM-bl cells
Viruses: All viruses are pseudoviruses produced in 293T cells
Report Date: July 18, 2016
Expt ID: AP-14-77 thru -81
					ID50 in TZM-bl cells1					ID50 in TZM-bl cells1
					CH0505s (TF)	CH0505.wk4.3	CH0505.w53.e16	CH0505.w78.33	CH0505.w100.B6	CH0505.gly4/293T	CH0505.gly3.276/293T	426c.DM/GnTI-	426c.TM/GnTI-
					Clade C	Clade C	Clade C	Clade C	Clade C	Clade C	Clade C	Clade C	Clade C
					TF	(Tier 1)	Tier 2	Tier 2	Tier 2	Tier 1A	Tier 1A	Tier 2	Tier 2
Study ID	Animal ID	Bleed Date	Bleed Week	Bleed No.	ID#5444	ID#7127	ID#6582	ID#6584	ID#6586	ID#7694	ID#7690	ID#7810	ID#7605
GVM2	A11R011	2015-12-10	0	Pre	<20	<20	<20	<20	<20	<20	<20	<20	<20
		2016-06-09	26	MVA2 wk 2	<20	2595	<20	<20	<20	<20	<20	<20	<20
		2016-09-29	42	MVA 3 wk 2	<20	698	<20	<20	20	<20	<20	<20	<20
		2017-01-19	58	MVA 4 wk 2	<20	6401	<20	<20	<20	<20	<20	<20	<20
	A11R082	2015-12-10	0	Pre	<20	<20	<20	<20	<20	<20	<20	<20	<20
		2016-06-09	26	MVA2 wk 2	<20	564	<20	<20	<20	<20	<20	<20	<20
		2016-09-29	42	MVA 3 wk 2	29	178	<20	<20	<20	44	46	<20	<20
		2017-01-19	58	MVA 4 wk 2	<20	46864	<20	<20	<20	48	45	<20	<20
	A11L068	2015-12-10	0	Pre	<20	<20	<20	<20	<20	<20	<20	<20	<20
		2016-06-09	26	MVA2 wk 2	<20	150	<20	<20	<20	334	1183	<20	<20
		2016-09-29	42	MVA 3 wk 2	<20	108	<20	<20	<20	531	2057	<20	<20
		2017-01-19	58	MVA 4 wk 2	152	5068	<20	<20	<20	18904	>43740	<20	<20
	A10L002	2015-12-10	0	Pre	<20	<20	<20	<20	<20	<20	<20	<20	<20
		2016-06-09	26	MVA2 wk 2	<20	409	<20	<20	<20	<20	<20	<20	<20
		2016-09-29	42	MVA 3 wk 2	<20	52	<20	<20	<20	<20	<20	<20	<20
		2017-01-19	58	MVA 4 wk 2	<20	2068	<20	<20	<20	<20	<20	<20	<20
	A11R060	2015-12-10	0	Pre	<20	<20	<20	<20	<20	<20	<20	<20	<20
		2016-06-09	26	MVA2 wk 2	<20	625	<20	<20	<20	<20	<20	<20	<20
		2016-09-29	42	MVA 3 wk 2	<20	604	<20	<20	<20	<20	<20	<20	<20
		2017-01-19	58	MVA 4 wk 2	<20	1821	<20	<20	<20	<20	<20	<20	<20
	A11R070	2015-12-10	0	Pre	<20	<20	<20	<20	<20	<20	<20	<20	<20
		2016-06-09	26	MVA2 wk 2	<20	324	<20	<20	<20	<20	<20	<20	<20
		2016-09-29	42	MVA 3 wk 2	<20	169	<20	<20	<20	<20	<20	<20	<20
		2017-01-19	58	MVA 4 wk 2	<20	641	<20	<20	<20	<20	<20	<20	<20
	A9L087	2015-12-10	0	Pre	<20	<20	<20	<20	<20	<20	<20	<20	<20
		2016-06-09	26	MVA2 wk 2	<20	307	<20	<20	<20	<20	<20	<20	<20
		2016-09-29	42	MVA 3 wk 2	<20	86	<20	<20	<20	<20	<20	<20	<20
		2017-01-19	58	MVA 4 wk 2	<20	1741	<20	<20	<20	<20	<20	<20	<20
	A10L018	2015-12-10	0	Pre	<20	<20	<20	<20	<20	<20	<20	<20	<20
		2016-06-09	26	MVA2 wk 2	<20	<20	<20	<20	<20	<20	<20	<20	<20
		2016-09-29	42	MVA 3 wk 2	<20	23	<20	<20	<20	<20	<20	<20	<20
		2017-01-19	58	MVA 4 wk 2	<20	1822	<20	<20	<20	<20	<20	<20	<20
	A11R073	2015-12-10	0	Pre	<20	<20	<20	<20	<20	<20	<20	<20	<20
		2016-06-09	26	MVA2 wk 2	<20	1387	<20	<20	<20	<20	<20	<20	<20
		2016-09-29	42	MVA 3 wk 2	<20	829	<20	<20	<20	<20	<20	<20	<20
		2017-01-19	58	MVA 4 wk 2	<20	2757	<20	<20	<20	<20	<20	<20	<20
	A10R093	2015-12-10	0	Pre	<20	<20	<20	<20	<20	<20	<20	<20	<20
		2016-06-09	26	MVA2 wk 2	<20	578	<20	<20	<20	<20	<20	<20	<20
		2016-09-29	42	MVA 3 wk 2	<20	940	<20	<20	<20	<20	<20	<20	<20
		2017-01-19	58	MVA 4 wk 2	<20	3180	<20	<20	<20	<20	<20	<20	<20
	A10L091	2015-12-10	0	Pre	<20	<20	<20	<20	<20	<20	<20	<20	<20
		2016-06-09	26	MVA2 wk 2	<20	2098	<20	<20	<20	<20	<20	<20	<20
		2016-09-29	42	MVA 3 wk 2	<20	789	<20	<20	<20	<20	<20	<20	<20
		2017-01-19	58	MVA 4 wk 2	<20	16996	<20	<20	<20	<20	<20	<20	<20
	A11L072	2015-12-10	0	Pre	<20	<20	<20	<20	<20	<20	<20	<20	<20
		2016-06-09	26	MVA2 wk 2	<20	1188	<20	<20	<20	<20	<20	<20	<20
		2016-09-29	42	MVA 3 wk 2	<20	1005	<20	<20	<20	<20	<20	<20	<20
		2017-01-19	58	MVA 4 wk 2	<20	11656	<20	<20	<20	<20	<20	<20	<20
	CH01-31	pos ctrl	6/9 assay		0.03	0.04	3.61	3.5	10.87	<0.01	<0.01	0.27	0.1
	CH01-31	pos ctrl	9/26 assay		0.11	0.07	9.91	7.9	20.74	<0.01	<0.01	>25	>25
		pos ctrl	1/19 assay		0.05	0.03	4.55	3.68	13.26	<0.01	<0.01	0.02	8.51
1Values are the serum dilution at which relative luminescence units (RLUs) were reduced 50% compared to virus control wells (no test sample).
Note: Values in black bold type are considered positive for neutralizing antibody activity based on the criterion of signal > 3X that of the preimmune serum against the same virus.
