# Supplementary material for: HIV transmitted/founder vaccines elicit autologous tier 2 neutralizing antibodies for the CD4 binding site
Source: PLoS One. 2017 Oct 11;12(10):e0177863. doi: 10.1371/journal.pone.0177863 (PMC5636061; doi:10.1371/journal.pone.0177863)
Supplement: S3 File — (XLSX) [file pone.0177863.s003.xlsx]

## Sheet: Sheet1
Study: GV-M2 - PAVEG 1232 Neutralization Data- Mapping, Figure 4C
Assays: Neutralization assays in TZM-bl cells
Viruses: All viruses are pseudoviruses produced in 293T cells
Report Date: March 10, 2017
Expt ID: TJ82-85 to -91
					ID50 in TZM-bl cells1
					CH0505s (TF)	CH0505s.N160A.2	CH0505s.N160A.N173A	CH0505s.N280D.6	CH0505s.G458Y.4	CH0505s.N301A	CH0505s.N334A
					Clade C	Clade C	Clade C	Clade C	Clade C	Clade C	Clade C
					Tier 2	Tier 2	Tier 2	Tier 2	Tier 1A	Tier 2	Tier 2
Study ID	Animal ID	Bleed Date	Bleed Week	Bleed No.	ID#7707	ID#7528	ID#7825	ID#7349	ID#7350	ID#7722	ID#7534
GVM2	A11L068	2017-01-19	58	MVA 4 wk 2	219	192	167	<30	<30	680	197
	VRC01	CD4BS			0.11	0.11	0.12	>16.7	>16.7	0.05	0.1
	3BNC117	CD4BS			0.02	0.03	0.03	>16.7	>16.7	0.01	0.03
	PG9	V2 Glycan			0.28	>3.30	>3.30	0.16	0.07	0.18	0.24
	PGDM1400	V2 Glycan			0.01	>3.30	>3.30	0.004	0.002	0.004	0.01
1Values are the serum dilution at which relative luminescence units (RLUs) were reduced 50% compared to virus control wells (no test sample).
Note: V3 glycan bnAbs (PGT121, PGT128 and 10-1074) were not used in characterization of the mutant viruses as they do not neutralize the parent CH0505s virus.
