# Supplementary material for: HIV transmitted/founder vaccines elicit autologous tier 2 neutralizing antibodies for the CD4 binding site
Source: PLoS One. 2017 Oct 11;12(10):e0177863. doi: 10.1371/journal.pone.0177863 (PMC5636061; doi:10.1371/journal.pone.0177863)
Supplement: S4 File — (XLSX) [file pone.0177863.s004.xlsx]

## Sheet: Sheet1
Study: GV-M2 PAVEG 1232 Neutralization Data - Breadth - Data not shown
Assays: Neutralization assays in TZM-bl cells
Viruses: All viruses are pseudoviruses produced in 293T cells
Report Date: March 3, 2017
					ID50 in TZM-bl Cells1
					CH0505s (TF)	25710-2.43	TRO.11	BJOX002000.03.2	X1632-S2-B10	Ce1176_A3	246-F3_C10_2	CH119.10	Ce703010217_B6	CNE55
					Clade C	Clade C	Clade B	CRF07_BC	Clade G	Clade C	CRF01_AE	CRF07_BC	Clade C	CRF01_AE
Expt ID: NN03-74 to -82					Tier 2	Tier 2	Tier 2	Tier 2	Tier 2	Tier 2	Tier 2	Tier 2	Tier 2	Tier 2
Study ID	Animal ID	Bleed Date	Bleed Week	Bleed No.	ID#7707	ID#7720	ID#7596	ID#7780	ID#6671	ID#7596	ID#6668	ID#2501	ID#6540	ID#7659
GVM2	A11R068	2017-01-19	58	MVA 4 wk 2	219	<20	<20	<20	<20	<20	<20	<20	<20	<20
1Values are the serum dilution at which relative luminescence units (RLUs) were reduced 50% compared to virus control wells (no test sample).
